# Supplementary material for: The Genetic Variability of APOE in Different Human Populations and Its Implications for Longevity
Source: Genes (Basel). 2019 Mar 15;10(3):222. doi: 10.3390/genes10030222 (PMC6471373; doi:10.3390/genes10030222)
Supplement: Supplementary file 1 [file genes-10-00222-s001.zip]

Archive with 1 entries (1 files):
- Supp_GENES.xlsx
